# Supplementary material for: Assessment of suitable cultivation area for Paris polyphylla var. chinensis and var. yunnanensis under anthropogenic disturbance based on ensemble modeling and germplasm identification
Source: BMC Plant Biol. 2026 Jan 14;26:241. doi: 10.1186/s12870-025-08010-7 (PMC12874964; doi:10.1186/s12870-025-08010-7)
Supplement: Supplementary file 6 — Supplementary Material 6. Table S1. Detail information of self-sequenced or downloaded plastome in this study. [file 12870_2025_8010_MOESM6_ESM.xlsx]

## Sheet: Sheet1
Table S1. Detail information of self-sequenced or downloaded plastome in this study.
Species	Source/Sample no.	GB accession no.	Collection sites	Voucher specimens number	Dataset I	Dataset II	Dataset III
Paris polyphylla var. chinensis	Self-collected, PGP00713	PQ399717	Daozhen, Guizhou	520325140529165LY	√	√	√
Paris polyphylla var. chinensis	Self-collected, PGP00714	PQ399718	Daozhen, Guizhou	520325160427568LY	√	√
Paris polyphylla var. chinensis	Self-collected, PGP00719	PQ399719	Lichuan, Hubei	422802120614011LY	√	√
Paris polyphylla var. chinensis	Genbank	KX784048	/	/	√	√
Paris polyphylla var. chinensis	Genbank	OP021781	/	/	√	√
Paris polyphylla var. chinensis	Genbank	OP021792	/	/	√	√
Paris polyphylla var. chinensis	Genbank	OP021801	/	/	√	√
Paris polyphylla var. chinensis	Genbank	OP021807	/	/	√	√
Paris polyphylla var. yunnanensis	Genbank	MN175241	/	/	√	√
Paris polyphylla var. yunnanensis	Genbank	MN175245	/	/	√	√
Paris polyphylla var. yunnanensis	Genbank	MN175246	/	/	√	√
Paris polyphylla var. yunnanensis	Genbank	MN686105	/	/	√	√
Paris polyphylla var. yunnanensis	Genbank	MN686108	/	/	√	√
Paris polyphylla var. yunnanensis	Genbank	MN686109	/	/	√	√
Paris polyphylla var. yunnanensis	Genbank	MN686112	/	/	√	√
Paris polyphylla var. yunnanensis	Genbank	OP021820	/	/	√	√
Paris polyphylla var. yunnanensis	Genbank	OP021823	/	/	√	√
Paris polyphylla var. yunnanensis	Genbank	OP021835	/	/	√	√	√
Paris polyphylla var. yunnanensis	Genbank	OP021843	/	/	√	√
Paris polyphylla var. yunnanensis	Genbank	OP021845	/	/	√	√
Paris caobangensis	Genbank	OP021796	/	/		√
Paris caobangensis	Genbank	OP021809	/	/		√	√
Paris cronquistii	Genbank	OP021799	/	/		√	√
Paris cronquistii	Genbank	OP021834	/	/		√
Paris delavayi	Genbank	MT038210	/	/		√
Paris delavayi	Genbank	OP021840	/	/		√	√
Paris dulongensis	Genbank	MZ152912	/	/		√	√
Paris dunniana	Genbank	OP021770	/	/		√	√
Paris dunniana	Genbank	OP021773	/	/		√
Paris fargesii	Genbank	OP021815	/	/		√
Paris fargesii	Genbank	OP021828	/	/		√	√
Paris forrestii	Genbank	MN418230	/	/		√
Paris forrestii	Genbank	MW229125	/	/		√	√
Paris incompleta	Genbank	MN125572	/	/		√	√
Paris japonica	Genbank	MH796668	/	/		√	√
Paris lancifolia	Genbank	OP021777	/	/		√	√
Paris lancifolia	Genbank	OP021784	/	/		√
Paris liiana	Genbank	OP021830	/	/		√	√
Paris liiana	Genbank	OP021831	/	/		√
Paris luquanensis	Genbank	MN125573	/	/		√	√
Paris luquanensis	Genbank	OP021829	/	/		√
Paris mairei	Genbank	OP021774	/	/		√	√
Paris mairei	Genbank	OP021832	/	/		√
Paris polyphylla	Genbank	OP021779	/	/		√	√
Paris polyphylla	Genbank	OP021839	/	/		√
Paris qiliangiana	Genbank	MN125576	/	/		√	√
Paris qiliangiana	Genbank	OP021776	/	/		√
Paris tengchongensis	Genbank	MN125584	/	/		√
Paris tengchongensis	Genbank	MW229095	/	/		√	√
Paris tetraphylla	Genbank	MN125596	/	/		√	√
Paris thibetica	Genbank	KY247143	/	/		√
Paris thibetica	Genbank	OP021782	/	/		√	√
Paris verticillata	Genbank	MH796669	/	/		√	√
Paris vietnamensis	Genbank	OP021783	/	/		√
Paris vietnamensis	Genbank	OP021811	/	/		√	√
Paris xichouensis	Genbank	MN125585	/	/		√	√
Paris xichouensis	Genbank	OP021819	/	/		√
Paris yanchii	Genbank	MN125582	/	/		√	√
Paris yanchii	Genbank	OP021778	/	/		√
Trillium camschatcense (outgroup)	Genbank	MN125568	/	/		√	√
Trillium govanianum (outgroup)	Genbank	MH796670	/	/		√	√
Dataset I were used for barcodes development.
Dataset II were used for phylogenomic analysis.
Dataset III were used for molecular dating.
