# Supplementary material for: Assessment of suitable cultivation area for Paris polyphylla var. chinensis and var. yunnanensis under anthropogenic disturbance based on ensemble modeling and germplasm identification
Source: BMC Plant Biol. 2026 Jan 14;26:241. doi: 10.1186/s12870-025-08010-7 (PMC12874964; doi:10.1186/s12870-025-08010-7)
Supplement: Supplementary file 7 — Supplementary Material 7. Table S2. Seedling information of Pc and Py used in this study. [file 12870_2025_8010_MOESM7_ESM.xlsx]

## Sheet: Sheet1
Table S2. Seedling information of Pc and Py used in this study.
Species	Sample size	Seedling vendor	Address
Pc	12	Baicha family farm	Bailu Town, Pengzhou City, Sichuan Province
Pc	6	Lichuan Yaosen TCM Herbs Cooperative	Zhonglu Town, Lichuan City, Enshi Tujia and Miao Autonomous Prefecture, Hubei Province
Py	10	Yunnan Lvfeng Seedling Co., Ltd.	Chenggong District, Kunming City, Yunnan Province
Py	14	Kunming Jiange Chinese Medicinal Plant Cultivation Co., Ltd.	Xishan District, Kunming City, Yunnan Province
