# Supplementary material for: Assessment of suitable cultivation area for Paris polyphylla var. chinensis and var. yunnanensis under anthropogenic disturbance based on ensemble modeling and germplasm identification
Source: BMC Plant Biol. 2026 Jan 14;26:241. doi: 10.1186/s12870-025-08010-7 (PMC12874964; doi:10.1186/s12870-025-08010-7)
Supplement: Supplementary file 8 — Supplementary Material 8. Table S3. The description of selected climatic variables. [file 12870_2025_8010_MOESM8_ESM.xlsx]

## Sheet: Sheet1
Table S3. The description of selected climatic variables.
Variables	Climatic factor
Bio 2	Mean Diurnal Range (Mean of monthly (max temp - min temp))
Bio 5	Max Temperature of Warmest Month
Bio 7	Temperature Annual Range
Bio 9	Mean Temperature of Driest Quarter
Bio 12	Annual Precipitation
Bio 15	Precipitation Seasonality (Coefficient of Variation)
