# Supplementary material for: Assessment of suitable cultivation area for Paris polyphylla var. chinensis and var. yunnanensis under anthropogenic disturbance based on ensemble modeling and germplasm identification
Source: BMC Plant Biol. 2026 Jan 14;26:241. doi: 10.1186/s12870-025-08010-7 (PMC12874964; doi:10.1186/s12870-025-08010-7)
Supplement: Supplementary file 9 — Supplementary Material 9. Table S4. Detailed single model information for ensemble prediction used. [file 12870_2025_8010_MOESM9_ESM.xlsx]

## Sheet: Sheet1
Table S4. Detailed single model information for ensemble prediction used.
Pc			Pc with human influence			Py			Py with human influence
Model	ROC	TSS	Model	ROC	TSS	Model	ROC	TSS	Model	ROC	TSS
ANN	0.501	0.001	ANN	0.8984	0.786	ANN	0.9314	0.8606	ANN	0.924	0.846
CTA	0.9074	0.8092	CTA	0.9168	0.8018	CTA	0.9498	0.8972	CTA	0.945	0.8858
FDA	0.9344	0.785	FDA	0.9418	0.7674	FDA	0.9666	0.8808	FDA	0.9704	0.8646
GAM	0.946	0.8314	GAM	0.964	0.837	GAM	0.9888	0.9588	GAM	0.9898	0.9582
GBM	0.974	0.8798	GBM	0.9816	0.8786	GBM	0.9922	0.9422	GBM	0.991	0.9474
GLM	0.9348	0.7944	GLM	0.9432	0.7794	GLM	0.967	0.9094	GLM	0.971	0.8994
MARS	0.9378	0.8106	MARS	0.9516	0.8008	MARS	0.9718	0.9132	MARS	0.976	0.9044
MAXENT	0.95	0.7984	MAXENT	0.9506	0.7876	MAXENT	0.9798	0.8888	MAXENT	0.9764	0.8912
MAXNET	0.9414	0.7954	MAXNET	0.953	0.796	MAXNET	0.9698	0.899	MAXNET	0.9766	0.8952
RF	1	0.993	RF	1	0.9954	RF	1	0.9968	RF	1	0.9958
SRE	0.8206	0.6416	SRE	0.8008	0.6016	SRE	0.8322	0.664	SRE	0.8212	0.6426
XGBOOST	1	1	XGBOOST	1	1	XGBOOST	1	1	XGBOOST	1	1
The models in blue are those selected for ensemble prediction.
