# Supplementary material for: Assessment of suitable cultivation area for Paris polyphylla var. chinensis and var. yunnanensis under anthropogenic disturbance based on ensemble modeling and germplasm identification
Source: BMC Plant Biol. 2026 Jan 14;26:241. doi: 10.1186/s12870-025-08010-7 (PMC12874964; doi:10.1186/s12870-025-08010-7)
Supplement: Supplementary file 10 — Supplementary Material 10. Table S5. The detail information of species-specific sites. [file 12870_2025_8010_MOESM10_ESM.xlsx]

## Sheet: Sheet1
Table S5. The detail information of species specific sites.
Location		Align position	Pc	Py	Type
LSC	trnK UUU	1556	c	a	snp
LSC	trnK UUU	1573	t	a	snp
LSC	matK	2955	g	a	snp
LSC	matK	3084	c	t	snp
LSC	matK-rps16	3402	c	t	snp
LSC	matK-rps16	4099	a	c	snp
LSC	matK-rps16	4287	c	a	snp
LSC	rps16	4903	g	t	snp
LSC	rps16-trnQ UUG	6031	atact	/	indel
LSC	rps16-trnQ UUG	6066	tactattact	/	indel
LSC	rps16-trnQ UUG	6212	a	/	indel
LSC	rps16-trnQ UUG	6395	a	c	snp
LSC	rps16-trnQ UUG	6722	g	t	snp
LSC	trnQ UUG-psbK	6974	tatagact	/	indel
LSC	trnS GCU-trnG UCC	8268	t	a	snp
LSC	trnS GCU-trnG UCC	8988	t	g	snp
LSC	trnS GCU-trnG UCC	9041	ataataa	tttcttc	snp
LSC	trnG UCC	9190	t	c	snp
LSC	trnG UCC	9408	c	a	snp
LSC	atpA	10639	tc	aa	snp
LSC	atpF	12941	a	t	snp
LSC	atpF	12971	/	a	indel
LSC	atpI	14584	aaaaaaaaaacaatatactgg	/	indel
LSC	atpI	14655	tc	ga	snp
LSC	atpI	14655	tc	ga	snp
LSC	atpI	14702	c	t	snp
LSC	atpI	15037	aa	/	indel
LSC	rps2	15523	a	g	snp
LSC	rpoC2	16906	/	t	indel
LSC	rpoC2	18016	c	a	snp	site for minibarcoding
LSC	rpoC2	20428	a	c	snp
LSC	rpoB	24372	t	c	snp
LSC	rpoB	24983	t	g	snp
LSC	rpoB-trnC GCA	27646	a	c	snp
LSC	trnC GCA-petN	28207	aaattttttaatagtattagtatttaatagtattagtaatagaatatatataatagaatatagata	/	indel
LSC	petN-psbM	29006	tgtgt	/	indel
LSC	trnD GUC-trnY GUA	30578	a	c	snp
LSC	rps14	36881	/	a	indel
LSC	psaA	39340	a	g	snp
LSC	psaA	40873	c	t	snp	site for minibarcoding
LSC	ycf3	42796	t	g	snp
LSC	ycf3	42997	/	ataacc	indel
LSC	ycf3	43926	c	t	snp
LSC	ycf3-trnS GGA	44579	aaggg	/	indel
LSC	rps4	45402	/	agaat	indel
LSC	rps4	45520	cg	tt	snp
LSC	rps4	45604	t	g	snp
LSC	rps4	45807	ga	cc	snp
LSC	trnL UAA	47065	t	c	snp
LSC	trnL UAA	47198	g	a	snp
LSC	trnL UAA-trnF GAA	47776	aa	/	indel
LSC	trnF GAA-ndhJ	48396	t	/	indel
LSC	trnF GAA-ndhJ	48402	a	t	snp
LSC	trnF GAA-ndhJ	48493	t	a	snp
LSC	ndhJ	48820	c	a	snp
LSC	ndhJ	49137	c	t	snp
LSC	ndhJ-ndhK	49188	/	aata	indel
LSC	ndhK	49332	tatataaaaaatatatgttat	/	indel
LSC	ndhC-trnV UAC	50603	c	a	snp
LSC	ndhC-trnV UAC	51696	/	g	indel
LSC	rbcL	56223	t	g	snp
LSC	accD	57715	g	t	snp
LSC	accD	58265	a	/	indel
LSC	accD	58509	t	c	snp
LSC	accD	58641	c	t	snp
LSC	accD	59057	a	c	snp
LSC	ycf4-petA	61239	at	/	indel
LSC	petA	62933	a	g	snp
LSC	psbE	64907	c	t	snp
LSC	psbE-petL	65048	a	/	indel
LSC	psbE-petL	65215	g	t	snp
LSC	psbE-petL	65459	tataaat	/	indel
LSC	psbE-petL	65486	atata	/	indel
LSC	psbE-petL	65821	t	c	snp
LSC	psaJ	67270	/	t	indel
LSC	rpl20-rps12	69169	t	c	snp
LSC	rpl20-rps12	69765	ataaaacaatatataaataaaacaatatataa	/	indel
LSC	clpP-psbB	72378	g	a	snp
LSC	clpP-psbB	72468	ataaa	/	indel
LSC	psbB	73218	aa	/	indel
LSC	petD	77283	c	t	snp
LSC	rpoA	78995	/	atagtt	indel
LSC	rpoA	79014	t	c	snp
LSC	rpl22	83811	/	t	indel
LSC	rps19	84196	t	c	snp
LSC	rps19	84232	t	g	snp
IRa	rpl2	85454	a	t	snp
IRa	trnI CAU-ycf2	86610	g	a	snp
IRa	ycf2	89557	g	a	snp
IRa	ycf2	91452	acagaagaa	/	indel
IRa	ycf2	91461	/	tttcatttc	indel
IRa	ycf2	91503	tttcatttc	/	indel
IRa	ycf2	92971	g	t	snp
IRa	ycf2	93312	gaatct	/	indel
IRa	trnI GAU	103038	t	c	snp
IRa	rrn23	104878	/	atgtcgccacacgggaa	indel
IRa	rrn23	104895	ttcccgtgtggcgacat	/	indel
IRa	rrn23	105715	/	gagca	indel
IRa	ycf1	109980	a	c	snp
IRa	ycf1	110627	gaaat	/	indel
IRa	ycf1	111630	g	t	snp
IRa	ycf1-ndhF	111755	t	g	snp
IRa	ycf1-ndhF	111783	g	t	snp
IRa	ycf1-ndhF	112255	a	t	snp
IRa	ycf1-ndhF	112264	a	t	snp
IRa	ycf1-ndhF	112274	t	g	snp
IRa	ycf1-ndhF	112302	g	t	snp
IRa	ycf1-ndhF	112478	a	t	snp
IRa	ycf1-ndhF	112480	a	t	snp
IRa	ycf1-ndhF	112487	g	t	snp
IRa	ycf1-ndhF	112493	taaat	/	indel
IRa	ycf1-ndhF	112504	a	c	snp
IRa	ycf1-ndhF	112511	a	t	snp
IRa	ycf1-ndhF	112528	taaaacaataaa	/	indel
IRa	ycf1-ndhF	112564	g	a	snp
IRa	ycf1-ndhF	112569	cg	at	snp
IRa	ycf1-ndhF	113164	t	c	snp
IRa	ycf1-ndhF	113315	c	a	snp
IRa	ycf1-ndhF	113346	/	aagaaagcgatgtagaaagaaaga	indel
IRa	ycf1-ndhF	113389	c	t	snp
IRa	ycf1-ndhF	113834	a	c	snp
SSC	ccsA	120412	g	t	snp
SSC	ndhD	122277	t	c	snp
SSC	psaC-ndhE	122863	a	t	snp
SSC	psaC-ndhE	123183	c	a	snp
SSC	psaC-ndhE	123207	g	t	snp
SSC	ndhE	123318	/	cacaacta	indel
SSC	ndhE	123452	g	t	snp
SSC	ndhE-ndhG	123611	g	t	snp
SSC	ndhG	124166	a	g	snp
SSC	ndhG	124187	g	a	snp
SSC	ndhI-ndhA	125062	t	a	snp
SSC	ndhA	125225	a	g	snp
SSC	ndhA	125259	t	c	snp
SSC	ndhA	125268	a	g	snp
SSC	ndhA	125706	g	a	snp
SSC	ndhA	126683	a	g	snp
SSC	ndhA	126718	/	t	indel
SSC	ndhA	127036	a	g	snp
SSC	ndhH	127947	g	t	snp
SSC	ndhH	128001	g	a	snp
SSC	ndhH	128226	t	g	snp
SSC	ycf1	129872	g	a	snp
SSC	ycf1	132848	tattcatatc	/	indel
SSC	ycf1	132859	/	tttttatttatttttttatttaac	indel
IRb	ycf1	132921	a	t	indel
IRb	ycf1	134166	c	t	snp
IRb	ycf1	134317	g	t	snp
IRb	ycf1	134352	c	t	snp
IRb	ycf1	134359	/	g	indel
IRb	ycf1	134365	/	aatat	indel
IRb	ycf1	134393	t	c	snp
IRb	ycf1	134564	t	c	snp
IRb	ycf1	134658	c	a	snp
IRb	ycf1	134971	a	c	snp
IRb	ycf1-trnN GUU	135084	g	t	snp
IRb	trnR ACG	135967	g	c	snp
IRb	rrn5	136362	t	c	snp
IRb	rrn4.5	136521	t	c	snp
IRb	rrn23	137365	a	c	snp
IRb	rrn23	137568	/	tatcttttt	indel
IRb	rrn23	137587	g	a	snp
IRb	rrn23	137607	t	c	snp
IRb	rrn23	137681	gaattggccttagtagtatca	/	indel
IRb	rrn23	137796	/	cctctt	indel
IRb	rrn23	137885	/	cgcttt	indel
IRb	rrn23	137901	c	t	snp
IRb	rrn23	137948	g	a	snp
IRb	rrn23 -trnA UGC	139089	t	g	snp
IRb	trnA UGC	139105	c	t	snp
IRb	trnA UGC	139668	g	t	snp
IRb	trnA UGC	139819	a	g	snp
IRb	trnI GAU	140413	/	atagttt	indel
IRb	trnI GAU	140420	cgagttc	/	indel
IRb	trnI GAU	140451	tttattgtttta	/	indel
IRb	trnI GAU	140479	t	a	snp
IRb	trnI GAU	140486	ttatattatttattattctttttttat	/	indel
IRb	trnI GAU	140513	/	gtatatttt	indel
IRb	trnI GAU	140716	c	a	snp
IRb	trnI GAU	140720	tgtcaa	/	indel
IRb	trnI GAU	140744	a	c	snp
IRb	trnI GAU	140904	t	a	snp
IRb	trnI GAU-rrn16	141057	t	a	snp
IRb	trnI GAU-rrn16	141152	c	a	snp
IRb	trnI GAU-rrn16	141180	a	c	snp
IRb	trnI GAU-rrn16	141235	c	a	snp
IRb	rrn16	142225	tttca	/	indel
IRb	trnV GAC-rps7	143602	t	c	snp
IRb	ndhB	147140	/	ctgct	indel
IRb	ndhB	147954	/	ttcccgtgtggcgac	indel
IRb	ndhB	147971	gtcgccacacgggaa	/	indel
IRb	ycf2	154758	a	c	snp
IRb	rpl2	158050	c	t	snp
IRb	rpl2	159114	t	c	snp
IRb	trnH GUG-rps19	159546	agattc	/	indel
IRb	rps19-rpl22	159892	c	a	snp
IRb	rpl22-psbA	161333	agaaatgaa	/	indel
IRb	rpl22-psbA	161394	/	gaaatgaaat	indel
IRb	rpl22-psbA	161404	ttcttctgtt	/	indel
IRb	rpl22-psbA	161421	t	g	snp
IRb	rpl22-psbA	163307	c	t	snp
IRb	rpl22-psbA	166254	c	t	snp
