# Supplementary material for: Assessment of suitable cultivation area for Paris polyphylla var. chinensis and var. yunnanensis under anthropogenic disturbance based on ensemble modeling and germplasm identification
Source: BMC Plant Biol. 2026 Jan 14;26:241. doi: 10.1186/s12870-025-08010-7 (PMC12874964; doi:10.1186/s12870-025-08010-7)
Supplement: Supplementary file 11 — Supplementary Material 11. Table S6. The suitable cultivation area for Pc and Py under different scenarios and time periods. [file 12870_2025_8010_MOESM11_ESM.xlsx]

## Sheet: Sheet1
Table S6. The suitable cultivation area for Pc and Py under different scenarios and time periods.
Current	Pc	Py	Pc hf	Py hf	×104 km2
low suitability	46.4722	31.7793	52.8336	25.1916
medium suitability	31.0982	15.05	63.1334	23.5204
high suitability	80.5859	20.3774	74.8285	29.0772
ultrahigh suitability	61.9676	46.5831	23.9456	32.6783
Pc hf future	2050s SSP126	2050s SSP585	2090s SSP126	2090s SSP585
low suitability	42.1034	38.5423	34.9274	53.3074
medium suitability	64.0098	63.3018	54.1925	85.9544
high suitability	94.6455	97.3181	91.1399	91.3846
ultrahigh suitability	28.1887	42.2145	58.0989	32.8501
Py hf future	2050s SSP126	2050s SSP585	2090s SSP126	2090s SSP585
low suitability	35.8958	43.3026	41.1455	57.3666
medium suitability	17.0125	23.8657	21.8387	20.9068
high suitability	23.2323	28.9592	25.3617	28.7041
ultrahigh suitability	31.4409	30.502	32.6227	17.101
